# Supplementary material for: Influence of social lifestyles on host–microbe symbioses in the bees
Source: Ecol Evol. 2023 Nov 2;13(11):e10679. doi: 10.1002/ece3.10679 (PMC10620586; doi:10.1002/ece3.10679)
Supplement: Supplementary file 1 — Table S1. [file ECE3-13-e10679-s001.xlsx]

## Sheet: Sheet1
Sample Metadata																Included in Analyses:
Sample ID	Species	Sociality	Sex	Tissue	Location	Continent	Project Accession	Publication	Year Collected	Month	Library Layout	Library Selection	Sequencing Platform	Family	Tribe	Bacterial Composition	Bacterial Dissimilarity	Eukaryote Composition	Eukaryote Dissimilarity	Viral Composition	Viral Dissimilarity
SRR8335251	Andrena camellia	Solitary	Female	whole body	China	Asia	PRJNA510543		2017	NA	Paired	RANDOM	Illumina HiSeq	Andrenidae	Andrenini	1	1	1	0	0	0
SRR8335252	Andrena camellia	Solitary	Female	whole body	China	Asia	PRJNA510543		2017	NA	Paired	RANDOM	Illumina HiSeq	Andrenidae	Andrenini	1	1	1	0	0	0
SRR8335253	Andrena camellia	Solitary	Female	whole body	China	Asia	PRJNA510543		2017	NA	Paired	RANDOM	Illumina HiSeq	Andrenidae	Andrenini	1	1	1	1	0	0
SRR8335254	Andrena camellia	Solitary	Female	whole body	China	Asia	PRJNA510543		2017	NA	Paired	RANDOM	Illumina HiSeq	Andrenidae	Andrenini	1	1	1	0	0	0
SRR6148365	Andrena cineraria	Solitary	Female	pool of heads and abdomen	Belgium	Europe	PRJNA411946	Schoonvaere et al 2018	2015	May	Paired	RANDOM	Illumina HiSeq	Andrenidae	Andrenini	1	1	1	0	0	0
SRR6148373	Andrena fulva	Solitary	Female	pool of heads and abdomen	Belgium	Europe	PRJNA411946	Schoonvaere et al 2018	2015	April	Paired	RANDOM	Illumina HiSeq	Andrenidae	Andrenini	1	1	0	0	0	0
SRR6148367	Andrena haemorrhoa	Solitary	Female	pool of heads and abdomen	Belgium	Europe	PRJNA411946	Schoonvaere et al 2018	2015	May	Paired	RANDOM	Illumina HiSeq	Andrenidae	Andrenini	1	1	1	0	0	0
SRR6148377	Andrena haemorrhoa	Solitary	Female	pool of heads and abdomen	Belgium	Europe	PRJNA411946	Schoonvaere et al 2018	2015	May	Paired	RANDOM	Illumina HiSeq	Andrenidae	Andrenini	1	1	1	0	1	0
SRR13404631	Andrena spp.	Solitary	Unknown	pooled whole bodies	Israel	Asia	PRJNA687318	Daughenbaugh et al 2021	2018	March	Paired	RT-PCR	Illumina HiSeq	Andrenidae	Andrenini	1	1	1	1	0	0
SRR13404633	Andrena spp.	Solitary	Unknown	pooled whole bodies	Israel	Asia	PRJNA687318	Daughenbaugh et al 2021	2018	March	Paired	RT-PCR	Illumina HiSeq	Andrenidae	Andrenini	1	1	0	0	0	0
SRR13404635	Andrena spp.	Solitary	Unknown	pooled whole bodies	Israel	Asia	PRJNA687318	Daughenbaugh et al 2021	2018	March	Paired	RT-PCR	Illumina HiSeq	Andrenidae	Andrenini	1	1	0	0	0	0
SRR13404640	Andrena spp.	Solitary	Unknown	pooled whole bodies	Israel	Asia	PRJNA687318	Daughenbaugh et al 2021	2018	March	Paired	RT-PCR	Illumina HiSeq	Andrenidae	Andrenini	1	1	1	1	0	0
SRR3383871	Andrena vaga	Solitary	Female	head and abdomen (pooled 5 females)	Belgium	Europe	PRJNA318490	Schoonvaere et al 2016	2015	NA	Single	CDNA	Ion Torrent	Andrenidae	Andrenini	1	1	0	0	0	0
SRR1503129	Anthophora plumipes	Solitary	Male	whole body	Germany	Europe	PRJNA252326	Peters et al 2017	2011	April	Paired	CDNA	Illumina HiSeq	Apidae	Anthophorini	0	0	1	1	0	0
SRR10034516	Apis cerana	Obligately Eusocial	Female	midgut	China	Asia	PRJNA562784	Fan et al 2022	2020	NA	Paired	PCR	Illumina HiSeq	Apidae	Apini	1	1	0	1	0	0
SRR10034517	Apis cerana	Obligately Eusocial	Female	midgut	China	Asia	PRJNA562784	Fan et al 2022	2020	NA	Paired	PCR	Illumina HiSeq	Apidae	Apini	1	1	1	1	0	0
SRR10034518	Apis cerana	Obligately Eusocial	Female	midgut	China	Asia	PRJNA562784	Fan et al 2022	2020	NA	Paired	PCR	Illumina HiSeq	Apidae	Apini	1	1	0	1	0	0
SRR10034523	Apis cerana	Obligately Eusocial	Female	midgut	China	Asia	PRJNA562784	Fan et al 2022	2020	NA	Paired	PCR	Illumina HiSeq	Apidae	Apini	1	1	1	1	1	1
SRR1380984	Apis cerana	Obligately Eusocial	Female	gut	South Korea	Asia	PRJNA235974	Park et al 2015	2013	NA	Paired	POLYA	Illumina HiSeq	Apidae	Apini	1	1	0	0	1	1
AM_N_068	Apis mellifera	Obligately Eusocial	Female	abdomen	United Kingdom	Europe	Unpublished		2019	July	Paired	POLYA	Illumina HiSeq	Apidae	Apini	0	0	1	1	1	1
AM_N_072	Apis mellifera	Obligately Eusocial	Female	abdomen	United Kingdom	Europe	Unpublished		2019	July	Paired	POLYA	Illumina HiSeq	Apidae	Apini	1	1	0	0	0	0
SRR13189057	Apis mellifera	Obligately Eusocial	Female	gut	China	Asia	PRJNA681941	Wang et al 2021	2020	NA	Paired	PCR	Illumina NovaSeq	Apidae	Apini	1	1	0	0	0	0
SRR13189058	Apis mellifera	Obligately Eusocial	Female	gut	China	Asia	PRJNA681941	Wang et al 2021	2020	NA	Paired	PCR	Illumina NovaSeq	Apidae	Apini	1	1	0	0	0	0
SRR13189059	Apis mellifera	Obligately Eusocial	Female	gut	China	Asia	PRJNA681941	Wang et al 2021	2020	NA	Paired	PCR	Illumina NovaSeq	Apidae	Apini	1	1	1	0	0	0
SRR13189063	Apis mellifera	Obligately Eusocial	Female	gut	China	Asia	PRJNA681941	Wang et al 2021	2020	NA	Paired	PCR	Illumina NovaSeq	Apidae	Apini	1	1	1	0	1	1
SRR13189066	Apis mellifera	Obligately Eusocial	Female	gut	China	Asia	PRJNA681941	Wang et al 2021	2020	NA	Paired	PCR	Illumina NovaSeq	Apidae	Apini	1	1	1	0	1	1
SRR13189067	Apis mellifera	Obligately Eusocial	Female	gut	China	Asia	PRJNA681941	Wang et al 2021	2020	NA	Paired	PCR	Illumina NovaSeq	Apidae	Apini	1	1	1	0	0	0
SRR13404632	Apis mellifera	Obligately Eusocial	Unknown	pooled whole bodies	Israel	Asia	PRJNA687318	Daughenbaugh et al 2021	2018	March	Paired	RT-PCR	Illumina HiSeq	Apidae	Apini	1	1	1	1	1	1
SRR13404634	Apis mellifera	Obligately Eusocial	Unknown	pooled whole bodies	Israel	Asia	PRJNA687318	Daughenbaugh et al 2021	2018	March	Paired	RT-PCR	Illumina HiSeq	Apidae	Apini	1	1	1	1	1	1
SRR13404636	Apis mellifera	Obligately Eusocial	Unknown	pooled whole bodies	Israel	Asia	PRJNA687318	Daughenbaugh et al 2021	2018	March	Paired	RT-PCR	Illumina HiSeq	Apidae	Apini	1	1	1	1	1	1
SRR13404641	Apis mellifera	Obligately Eusocial	Unknown	pooled whole bodies	Israel	Asia	PRJNA687318	Daughenbaugh et al 2021	2018	March	Paired	RT-PCR	Illumina HiSeq	Apidae	Apini	1	1	1	1	1	1
SRR13442815	Apis mellifera	Obligately Eusocial	Unknown	whole body	Australia	Oceania	PRJNA687066	Brettell et al 2020	2017	September	Paired	POLYA	BGISEQ	Apidae	Apini	1	1	1	1	1	1
SRR13442819	Apis mellifera	Obligately Eusocial	Unknown	whole body	Australia	Oceania	PRJNA687066	Brettell et al 2020	2017	September	Paired	POLYA	BGISEQ	Apidae	Apini	1	1	1	0	0	0
SRR13442827	Apis mellifera	Obligately Eusocial	Unknown	whole body	Australia	Oceania	PRJNA687066	Brettell et al 2020	2017	September	Paired	POLYA	BGISEQ	Apidae	Apini	0	0	0	1	1	1
SRR13442828	Apis mellifera	Obligately Eusocial	Unknown	whole body	Australia	Oceania	PRJNA687066	Brettell et al 2020	2017	October	Paired	POLYA	BGISEQ	Apidae	Apini	1	1	1	1	1	1
SRR13442829	Apis mellifera	Obligately Eusocial	Unknown	whole body	Australia	Oceania	PRJNA687066	Brettell et al 2020	2017	October	Paired	POLYA	BGISEQ	Apidae	Apini	1	1	1	1	1	1
SRR13442831	Apis mellifera	Obligately Eusocial	Unknown	whole body	Australia	Oceania	PRJNA687066	Brettell et al 2020	2017	September	Paired	POLYA	BGISEQ	Apidae	Apini	1	1	0	1	1	1
SRR15496106	Apis mellifera	Obligately Eusocial	Female	abdomen	China	Asia	PRJNA754836		2021	May	Paired	PCR	Illumina NovaSeq	Apidae	Apini	1	1	0	0	1	1
SRR15496107	Apis mellifera	Obligately Eusocial	Female	abdomen	China	Asia	PRJNA754836		2021	May	Paired	PCR	Illumina NovaSeq	Apidae	Apini	1	1	1	0	0	0
SRR15496108	Apis mellifera	Obligately Eusocial	Female	abdomen	China	Asia	PRJNA754836		2021	May	Paired	PCR	Illumina NovaSeq	Apidae	Apini	1	1	1	0	0	0
SRR15496109	Apis mellifera	Obligately Eusocial	Female	abdomen	China	Asia	PRJNA754836		2021	May	Paired	PCR	Illumina NovaSeq	Apidae	Apini	1	1	1	0	1	1
SRR15496114	Apis mellifera	Obligately Eusocial	Female	abdomen	China	Asia	PRJNA754836		2021	May	Paired	PCR	Illumina NovaSeq	Apidae	Apini	1	1	1	1	1	1
SRR15496115	Apis mellifera	Obligately Eusocial	Female	abdomen	China	Asia	PRJNA754836		2021	May	Paired	PCR	Illumina NovaSeq	Apidae	Apini	1	1	1	1	0	0
SRR17475010	Apis mellifera	Obligately Eusocial	Female	abdomen	China	Asia	PRJNA793424		2020	September	Paired	RANDOM	Illumina NovaSeq	Apidae	Apini	1	1	1	1	0	0
SRR17475011	Apis mellifera	Obligately Eusocial	Female	abdomen	China	Asia	PRJNA793424		2020	September	Paired	RANDOM	Illumina NovaSeq	Apidae	Apini	1	1	1	0	0	0
SRR17475012	Apis mellifera	Obligately Eusocial	Female	abdomen	China	Asia	PRJNA793424		2020	September	Paired	RANDOM	Illumina NovaSeq	Apidae	Apini	1	1	1	0	0	0
SRR17475013	Apis mellifera	Obligately Eusocial	Female	abdomen	China	Asia	PRJNA793424		2020	September	Paired	RANDOM	Illumina NovaSeq	Apidae	Apini	1	1	1	0	0	0
SRR17475014	Apis mellifera	Obligately Eusocial	Female	abdomen	China	Asia	PRJNA793424		2020	September	Paired	RANDOM	Illumina NovaSeq	Apidae	Apini	1	1	0	0	0	0
SRR1790685	Apis mellifera	Obligately Eusocial	Female	pool of abdomens and fat bodies	California	North America	PRJNA274674	Galbraith et al 2015	2015	NA	Paired	CDNA	Illumina HiSeq	Apidae	Apini	1	1	0	0	1	1
SRR1790686	Apis mellifera	Obligately Eusocial	Female	pool of abdomens and fat bodies	California	North America	PRJNA274674	Galbraith et al 2015	2015	NA	Paired	CDNA	Illumina HiSeq	Apidae	Apini	1	1	0	0	0	0
SRR1790687	Apis mellifera	Obligately Eusocial	Female	pool of abdomens and fat bodies	California	North America	PRJNA274674	Galbraith et al 2015	2015	NA	Paired	CDNA	Illumina HiSeq	Apidae	Apini	1	1	0	0	1	1
SRR18500042	Apis mellifera	Obligately Eusocial	Female	pooled whole bodies	New Zealand	Oceania	PRJNA820512	Lester et al 2022	2021	NA	Paired	NA	Illumina NovaSeq	Apidae	Apini	1	1	0	1	1	1
SRR18500043	Apis mellifera	Obligately Eusocial	Female	pooled whole bodies	New Zealand	Oceania	PRJNA820512	Lester et al 2022	2021	NA	Paired	NA	Illumina NovaSeq	Apidae	Apini	1	1	0	1	1	1
SRR18500044	Apis mellifera	Obligately Eusocial	Female	pooled whole bodies	New Zealand	Oceania	PRJNA820512	Lester et al 2022	2021	NA	Paired	NA	Illumina NovaSeq	Apidae	Apini	1	1	0	1	1	1
SRR18500045	Apis mellifera	Obligately Eusocial	Female	pooled whole bodies	New Zealand	Oceania	PRJNA820512	Lester et al 2022	2021	NA	Paired	NA	Illumina NovaSeq	Apidae	Apini	1	1	1	1	0	0
SRR18500050	Apis mellifera	Obligately Eusocial	Female	pooled whole bodies	New Zealand	Oceania	PRJNA820512	Lester et al 2022	2021	NA	Paired	NA	Illumina NovaSeq	Apidae	Apini	1	1	0	1	1	1
SRR18500061	Apis mellifera	Obligately Eusocial	Female	pooled whole bodies	New Zealand	Oceania	PRJNA820512	Lester et al 2022	2021	NA	Paired	NA	Illumina NovaSeq	Apidae	Apini	1	1	1	1	1	1
SRR18500072	Apis mellifera	Obligately Eusocial	Female	pooled whole bodies	New Zealand	Oceania	PRJNA820512	Lester et al 2022	2021	NA	Paired	NA	Illumina NovaSeq	Apidae	Apini	1	1	0	1	0	0
SRR18500076	Apis mellifera	Obligately Eusocial	Female	pooled whole bodies	New Zealand	Oceania	PRJNA820512	Lester et al 2022	2021	NA	Paired	NA	Illumina NovaSeq	Apidae	Apini	1	1	0	1	0	0
SRR18500077	Apis mellifera	Obligately Eusocial	Female	pooled whole bodies	New Zealand	Oceania	PRJNA820512	Lester et al 2022	2021	NA	Paired	NA	Illumina NovaSeq	Apidae	Apini	1	1	0	1	1	1
SRR18500078	Apis mellifera	Obligately Eusocial	Female	pooled whole bodies	New Zealand	Oceania	PRJNA820512	Lester et al 2022	2021	NA	Paired	NA	Illumina NovaSeq	Apidae	Apini	1	1	0	1	1	1
SRR18500079	Apis mellifera	Obligately Eusocial	Female	pooled whole bodies	New Zealand	Oceania	PRJNA820512	Lester et al 2022	2021	NA	Paired	NA	Illumina NovaSeq	Apidae	Apini	1	1	0	1	0	0
SRR18500080	Apis mellifera	Obligately Eusocial	Female	pooled whole bodies	New Zealand	Oceania	PRJNA820512	Lester et al 2022	2021	NA	Paired	NA	Illumina NovaSeq	Apidae	Apini	1	1	1	1	1	1
SRR18500081	Apis mellifera	Obligately Eusocial	Female	pooled whole bodies	New Zealand	Oceania	PRJNA820512	Lester et al 2022	2021	NA	Paired	NA	Illumina NovaSeq	Apidae	Apini	1	1	0	1	0	0
SRR18500082	Apis mellifera	Obligately Eusocial	Female	pooled whole bodies	New Zealand	Oceania	PRJNA820512	Lester et al 2022	2021	NA	Paired	NA	Illumina NovaSeq	Apidae	Apini	1	1	0	1	0	0
SRR18500083	Apis mellifera	Obligately Eusocial	Female	pooled whole bodies	New Zealand	Oceania	PRJNA820512	Lester et al 2022	2021	NA	Paired	NA	Illumina NovaSeq	Apidae	Apini	1	1	0	0	1	1
SRR18500084	Apis mellifera	Obligately Eusocial	Female	pooled whole bodies	New Zealand	Oceania	PRJNA820512	Lester et al 2022	2021	NA	Paired	NA	Illumina NovaSeq	Apidae	Apini	1	1	1	1	0	0
SRR18500085	Apis mellifera	Obligately Eusocial	Female	pooled whole bodies	New Zealand	Oceania	PRJNA820512	Lester et al 2022	2021	NA	Paired	NA	Illumina NovaSeq	Apidae	Apini	1	1	0	1	1	1
SRR18500086	Apis mellifera	Obligately Eusocial	Female	pooled whole bodies	New Zealand	Oceania	PRJNA820512	Lester et al 2022	2021	NA	Paired	NA	Illumina NovaSeq	Apidae	Apini	1	1	0	1	1	1
SRR18500087	Apis mellifera	Obligately Eusocial	Female	pooled whole bodies	New Zealand	Oceania	PRJNA820512	Lester et al 2022	2021	NA	Paired	NA	Illumina NovaSeq	Apidae	Apini	1	1	0	1	0	0
SRR18500088	Apis mellifera	Obligately Eusocial	Female	pooled whole bodies	New Zealand	Oceania	PRJNA820512	Lester et al 2022	2021	NA	Paired	NA	Illumina NovaSeq	Apidae	Apini	1	1	0	1	1	1
SRR18500089	Apis mellifera	Obligately Eusocial	Female	pooled whole bodies	New Zealand	Oceania	PRJNA820512	Lester et al 2022	2021	NA	Paired	NA	Illumina NovaSeq	Apidae	Apini	1	1	0	0	0	0
SRR18500090	Apis mellifera	Obligately Eusocial	Female	pooled whole bodies	New Zealand	Oceania	PRJNA820512	Lester et al 2022	2021	NA	Paired	NA	Illumina NovaSeq	Apidae	Apini	1	1	0	1	1	1
SRR18500091	Apis mellifera	Obligately Eusocial	Female	pooled whole bodies	New Zealand	Oceania	PRJNA820512	Lester et al 2022	2021	NA	Paired	NA	Illumina NovaSeq	Apidae	Apini	1	1	1	1	0	0
SRR5109820	Apis mellifera	Obligately Eusocial	Female	whole body	South Africa	Africa	PRJNA357165	Remnant et al 2017	2013	March	Paired	RANDOM	Illumina HiSeq	Apidae	Apini	1	1	1	1	1	1
SRR5109826	Apis mellifera	Obligately Eusocial	Female	whole body	South Africa	Africa	PRJNA357165	Remnant et al 2017	2013	March	Paired	RANDOM	Illumina HiSeq	Apidae	Apini	1	1	1	1	1	1
SRR5109829	Apis mellifera	Obligately Eusocial	Female	whole body	Netherlands	Europe	PRJNA357165	Remnant et al 2017	2014	July	Paired	RANDOM	Illumina HiSeq	Apidae	Apini	1	1	1	1	1	1
SRR5109831	Apis mellifera	Obligately Eusocial	Female	whole body	South Africa	Africa	PRJNA357165	Remnant et al 2017	2013	March	Paired	RANDOM	Illumina HiSeq	Apidae	Apini	1	1	1	1	1	1
SRR5109832	Apis mellifera	Obligately Eusocial	Female	whole body	South Africa	Africa	PRJNA357165	Remnant et al 2017	2013	March	Paired	RANDOM	Illumina HiSeq	Apidae	Apini	1	1	1	1	1	1
SRR5109833	Apis mellifera	Obligately Eusocial	Female	whole body	South Africa	Africa	PRJNA357165	Remnant et al 2017	2013	March	Paired	RANDOM	Illumina HiSeq	Apidae	Apini	1	1	1	1	1	1
SRR5117442	Apis mellifera	Obligately Eusocial	Female	whole body	Australia	Oceania	PRJNA357523	Roberts et al 2017	2013	January	Paired	NA	Illumina HiSeq	Apidae	Apini	1	1	1	0	1	1
SRR5117444	Apis mellifera	Obligately Eusocial	Female	whole body	Australia	Oceania	PRJNA357523	Roberts et al 2017	2013	October	Paired	NA	Illumina HiSeq	Apidae	Apini	1	1	1	0	1	1
SRR5117446	Apis mellifera	Obligately Eusocial	Female	whole body	Australia	Oceania	PRJNA357523	Roberts et al 2017	2014	June	Paired	NA	Illumina HiSeq	Apidae	Apini	1	1	1	1	1	1
SRR5117447	Apis mellifera	Obligately Eusocial	Female	whole body	Australia	Oceania	PRJNA357523	Roberts et al 2017	2014	August	Paired	NA	Illumina HiSeq	Apidae	Apini	1	1	1	0	1	1
SRR5117448	Apis mellifera	Obligately Eusocial	Female	whole body	Australia	Oceania	PRJNA357523	Roberts et al 2017	2014	November	Paired	NA	Illumina HiSeq	Apidae	Apini	1	1	1	0	1	1
SRR5117449	Apis mellifera	Obligately Eusocial	Female	whole body	Australia	Oceania	PRJNA357523	Roberts et al 2017	2014	March	Paired	NA	Illumina HiSeq	Apidae	Apini	0	0	1	0	1	1
SRR5117450	Apis mellifera	Obligately Eusocial	Female	whole body	Australia	Oceania	PRJNA357523	Roberts et al 2017	2014	August	Paired	NA	Illumina HiSeq	Apidae	Apini	1	1	1	1	1	1
SRR5387735	Apis mellifera	Obligately Eusocial	Unknown	whole body	China	Asia	PRJNA380316	Wu et al 2017	2015	NA	Paired	POLYA	Illumina NextSeq	Apidae	Apini	1	1	1	1	1	1
SRR5387737	Apis mellifera	Obligately Eusocial	Unknown	whole body	China	Asia	PRJNA380316	Wu et al 2017	2015	NA	Paired	POLYA	Illumina NextSeq	Apidae	Apini	1	1	1	1	1	1
SRR5387738	Apis mellifera	Obligately Eusocial	Unknown	whole body	China	Asia	PRJNA380316	Wu et al 2017	2015	NA	Paired	POLYA	Illumina NextSeq	Apidae	Apini	1	1	1	1	1	1
SRR8335255	Apis mellifera	Obligately Eusocial	Female	whole body	China	Asia	PRJNA510543		2017	NA	Paired	RANDOM	Illumina HiSeq	Apidae	Apini	0	0	1	0	1	1
SRR8335256	Apis mellifera	Obligately Eusocial	Female	whole body	China	Asia	PRJNA510543		2017	NA	Paired	RANDOM	Illumina HiSeq	Apidae	Apini	0	0	1	1	0	0
SRR8335258	Apis mellifera	Obligately Eusocial	Female	whole body	China	Asia	PRJNA510543		2017	NA	Paired	RANDOM	Illumina HiSeq	Apidae	Apini	0	0	1	1	0	0
SRR8754036	Apis mellifera	Obligately Eusocial	Female	whole body	North Dakota	North America	PRJNA495845	Melicher et al 2019	2012	October	Paired	RANDOM	Illumina NextSeq	Apidae	Apini	1	1	1	1	0	0
SRR8754037	Apis mellifera	Obligately Eusocial	Female	whole body	North Dakota	North America	PRJNA495845	Melicher et al 2019	2012	October	Paired	RANDOM	Illumina NextSeq	Apidae	Apini	1	1	1	0	1	1
SRR8754038	Apis mellifera	Obligately Eusocial	Female	whole body	North Dakota	North America	PRJNA495845	Melicher et al 2019	2012	October	Paired	RANDOM	Illumina NextSeq	Apidae	Apini	1	1	1	1	0	0
SRR8754039	Apis mellifera	Obligately Eusocial	Female	whole body	North Dakota	North America	PRJNA495845	Melicher et al 2019	2012	October	Paired	RANDOM	Illumina NextSeq	Apidae	Apini	1	1	1	0	0	0
SRR8754040	Apis mellifera	Obligately Eusocial	Female	whole body	North Dakota	North America	PRJNA495845	Melicher et al 2019	2012	October	Paired	RANDOM	Illumina NextSeq	Apidae	Apini	1	1	0	0	1	1
SRR8754041	Apis mellifera	Obligately Eusocial	Female	whole body	North Dakota	North America	PRJNA495845	Melicher et al 2019	2012	October	Paired	RANDOM	Illumina NextSeq	Apidae	Apini	1	1	1	0	1	1
SRR8754042	Apis mellifera	Obligately Eusocial	Female	whole body	North Dakota	North America	PRJNA495845	Melicher et al 2019	2012	October	Paired	RANDOM	Illumina NextSeq	Apidae	Apini	1	1	1	0	1	1
SRR8754043	Apis mellifera	Obligately Eusocial	Female	whole body	North Dakota	North America	PRJNA495845	Melicher et al 2019	2012	October	Paired	RANDOM	Illumina NextSeq	Apidae	Apini	1	1	1	0	0	0
SRR8754044	Apis mellifera	Obligately Eusocial	Female	whole body	North Dakota	North America	PRJNA495845	Melicher et al 2019	2012	October	Paired	RANDOM	Illumina NextSeq	Apidae	Apini	1	1	1	0	0	0
SRR8867392	Apis mellifera	Obligately Eusocial	Female	pooled whole bodies	Hawaii	North America	PRJNA531527	Brettell et al 2019	2012	November	Paired	CDNA	Illumina HiSeq	Apidae	Apini	1	1	1	1	1	1
SRR8867393	Apis mellifera	Obligately Eusocial	Female	pooled whole bodies	Hawaii	North America	PRJNA531527	Brettell et al 2019	2012	December	Paired	CDNA	Illumina HiSeq	Apidae	Apini	1	1	0	1	1	1
SRR8867394	Apis mellifera	Obligately Eusocial	Female	pooled whole bodies	Hawaii	North America	PRJNA531527	Brettell et al 2019	2012	November	Paired	CDNA	Illumina HiSeq	Apidae	Apini	1	1	1	0	0	0
SRR8867395	Apis mellifera	Obligately Eusocial	Female	pooled whole bodies	Hawaii	North America	PRJNA531527	Brettell et al 2019	2012	November	Paired	CDNA	Illumina HiSeq	Apidae	Apini	1	1	1	1	1	1
SRR12527963	Bombus breviceps	Obligately Eusocial	Unknown	whole body	China	Asia	PRJNA659133	Sun et al 2021	2016	August	Paired	POLYA	Illumina HiSeq	Apidae	Bombini	1	0	0	1	0	0
SRR12527928	Bombus confusus	Obligately Eusocial	Unknown	whole body	China	Asia	PRJNA659133	Sun et al 2021	2016	August	Paired	POLYA	Illumina HiSeq	Apidae	Bombini	1	1	1	1	0	0
SRR12527965	Bombus consobrinus	Obligately Eusocial	Unknown	whole body	China	Asia	PRJNA659133	Sun et al 2021	2016	August	Paired	POLYA	Illumina HiSeq	Apidae	Bombini	0	0	1	1	0	0
SRR12527962	Bombus difficillimus	Obligately Eusocial	Unknown	whole body	China	Asia	PRJNA659133	Sun et al 2021	2016	August	Paired	POLYA	Illumina HiSeq	Apidae	Bombini	0	0	1	1	0	0
SRR12527929	Bombus haemorrhoidalis	Obligately Eusocial	Unknown	whole body	China	Asia	PRJNA659133	Sun et al 2021	2016	August	Paired	POLYA	Illumina HiSeq	Apidae	Bombini	1	1	1	1	0	0
SRR12527935	Bombus ignitus	Obligately Eusocial	Unknown	whole body	China	Asia	PRJNA659133	Sun et al 2021	2016	August	Paired	POLYA	Illumina HiSeq	Apidae	Bombini	1	0	1	1	0	0
SRR13769016	Bombus lucorum	Obligately Eusocial	Unknown	pooled whole bodies (212)	Scotland	Europe	PRJNA704259	Pascall et al 2021	2021	NA	Paired	RT-PCR	MGI	Apidae	Bombini	1	1	0	1	1	1
SRR13769017	Bombus lucorum	Obligately Eusocial	Unknown	pooled whole bodies (212)	Scotland	Europe	PRJNA704259	Pascall et al 2021	2021	NA	Paired	RT-PCR	MGI	Apidae	Bombini	1	1	0	1	1	1
SRR12527964	Bombus opulentus	Obligately Eusocial	Unknown	whole body	China	Asia	PRJNA659133	Sun et al 2021	2016	August	Paired	POLYA	Illumina HiSeq	Apidae	Bombini	1	1	0	1	0	0
ERR10123638	Bombus pascuorum	Obligately Eusocial	Unknown	abdomen	United Kingdom	Europe	PRJEB43529	The Darwin Tree of Life Consortium 2022	2020	August	Paired	POLYA	Illumina NovaSeq	Apidae	Bombini	1	1	0	0	0	0
SRR13769014	Bombus pascuorum	Obligately Eusocial	Unknown	pooled whole bodies (182)	Scotland	Europe	PRJNA704259	Pascall et al 2021	2021	NA	Paired	RT-PCR	MGI	Apidae	Bombini	1	1	0	1	0	0
SRR13769015	Bombus pascuorum	Obligately Eusocial	Unknown	pooled whole bodies (182)	Scotland	Europe	PRJNA704259	Pascall et al 2021	2021	NA	Paired	RT-PCR	MGI	Apidae	Bombini	1	1	0	1	1	1
SRR3383869	Bombus pascuorum	Obligately Eusocial	Female	head and abdomen (pooled 5 queens)	Belgium	Europe	PRJNA318490	Schoonvaere et al 2016	2015	NA	Single	CDNA	Ion Torrent	Apidae	Bombini	1	1	0	0	0	0
SRR6148366	Bombus pascuorum	Obligately Eusocial	Female	pool of heads and abdomen	Belgium	Europe	PRJNA411946	Schoonvaere et al 2018	2015	May	Paired	RANDOM	Illumina HiSeq	Apidae	Bombini	1	1	0	1	0	0
SRR6148369	Bombus pascuorum	Obligately Eusocial	Female	pool of heads and abdomen	Belgium	Europe	PRJNA411946	Schoonvaere et al 2018	2015	April	Paired	RANDOM	Illumina HiSeq	Apidae	Bombini	1	1	0	1	1	1
SRR6148372	Bombus pascuorum	Obligately Eusocial	Female	pool of heads and abdomen	Belgium	Europe	PRJNA411946	Schoonvaere et al 2018	2015	April	Paired	RANDOM	Illumina HiSeq	Apidae	Bombini	1	1	1	1	1	1
SRR6148376	Bombus pascuorum	Obligately Eusocial	Female	pool of heads and abdomen	Belgium	Europe	PRJNA411946	Schoonvaere et al 2018	2015	April	Paired	RANDOM	Illumina HiSeq	Apidae	Bombini	1	1	0	1	1	1
SRR6148378	Bombus pascuorum	Obligately Eusocial	Female	pool of heads and abdomen	Belgium	Europe	PRJNA411946	Schoonvaere et al 2018	2015	April	Paired	RANDOM	Illumina HiSeq	Apidae	Bombini	1	1	1	1	1	1
SRR12527936	Bombus picipes	Obligately Eusocial	Unknown	whole body	China	Asia	PRJNA659133	Sun et al 2021	2016	August	Paired	POLYA	Illumina HiSeq	Apidae	Bombini	1	1	1	1	0	0
SRR12233573	Bombus pyrosoma	Obligately Eusocial	Unknown	whole body	China	Asia	PRJNA646593	Liu et al 2017	2019	July	Paired	RT-PCR	Illumina HiSeq	Apidae	Bombini	1	1	0	0	0	0
SRR12233820	Bombus pyrosoma	Obligately Eusocial	Unknown	whole body	China	Asia	PRJNA646602	Liu et al 2017	2019	July	Paired	RT-PCR	Illumina HiSeq	Apidae	Bombini	1	1	0	1	0	0
SRR12235348	Bombus pyrosoma	Obligately Eusocial	Unknown	whole body	China	Asia	PRJNA646687	Liu et al 2017	2019	July	Paired	RT-PCR	Illumina HiSeq	Apidae	Bombini	1	1	0	1	0	0
SRR12244814	Bombus pyrosoma	Obligately Eusocial	Unknown	whole body	China	Asia	PRJNA646806	Liu et al 2017	2019	July	Paired	RT-PCR	Illumina HiSeq	Apidae	Bombini	1	1	0	1	1	1
SRR12245258	Bombus pyrosoma	Obligately Eusocial	Unknown	whole body	China	Asia	PRJNA646816	Liu et al 2017	2019	July	Paired	RT-PCR	Illumina HiSeq	Apidae	Bombini	1	1	1	1	0	0
SRR12245523	Bombus pyrosoma	Obligately Eusocial	Unknown	whole body	China	Asia	PRJNA646831	Liu et al 2017	2019	July	Paired	RT-PCR	Illumina HiSeq	Apidae	Bombini	1	1	0	1	0	0
SRR12527934	Bombus pyrosoma	Obligately Eusocial	Unknown	whole body	China	Asia	PRJNA659133	Sun et al 2021	2016	August	Paired	POLYA	Illumina HiSeq	Apidae	Bombini	1	1	1	1	0	0
SRR1503088	Bombus rupestris	Obligately Eusocial	Female	whole body	France	Europe	PRJNA252285	Peters et al 2017	2011	July	Paired	CDNA	Illumina HiSeq	Apidae	Bombini	1	1	1	0	0	0
SRR12527966	Bombus sibiricus	Obligately Eusocial	Unknown	whole body	China	Asia	PRJNA659133	Sun et al 2021	2016	August	Paired	POLYA	Illumina HiSeq	Apidae	Bombini	0	0	0	1	0	0
SRR12527930	Bombus soroeensis	Obligately Eusocial	Unknown	whole body	China	Asia	PRJNA659133	Sun et al 2021	2016	August	Paired	POLYA	Illumina HiSeq	Apidae	Bombini	1	1	1	0	0	0
SRR13769013	Bombus spp.	Obligately Eusocial	Unknown	pooled whole bodies (293)	Scotland	Europe	PRJNA704259	Pascall et al 2021	2021	NA	Paired	RT-PCR	MGI	Apidae	Bombini	1	1	1	1	1	1
SRR12527932	Bombus superbus	Obligately Eusocial	Unknown	whole body	China	Asia	PRJNA659133	Sun et al 2021	2016	August	Paired	POLYA	Illumina HiSeq	Apidae	Bombini	0	0	1	1	0	0
BT_N_001	Bombus terrestris	Obligately Eusocial	Female	abdomen	United Kingdom	Europe	Unpublished		2019	July	Paired	POLYA	Illumina HiSeq	Apidae	Bombini	1	1	0	0	1	1
BT_N_025	Bombus terrestris	Obligately Eusocial	Female	abdomen	United Kingdom	Europe	Unpublished		2019	July	Paired	POLYA	Illumina HiSeq	Apidae	Bombini	1	1	0	0	0	0
BT_N_029	Bombus terrestris	Obligately Eusocial	Female	abdomen	United Kingdom	Europe	Unpublished		2019	July	Paired	POLYA	Illumina HiSeq	Apidae	Bombini	1	1	0	0	0	0
SRR11445089	Bombus terrestris	Obligately Eusocial	Female	whole body (pool of 3)	United Kingdom	Europe	PRJNA615177	Araujo et al 2021	2021	NA	Paired	CDNA	Illumina HiSeq	Apidae	Bombini	1	1	0	1	1	1
SRR11445090	Bombus terrestris	Obligately Eusocial	Female	whole body (pool of 3)	United Kingdom	Europe	PRJNA615177	Araujo et al 2021	2021	NA	Paired	CDNA	Illumina HiSeq	Apidae	Bombini	1	1	1	1	1	1
SRR11445091	Bombus terrestris	Obligately Eusocial	Female	whole body (pool of 3)	United Kingdom	Europe	PRJNA615177	Araujo et al 2021	2021	NA	Paired	CDNA	Illumina HiSeq	Apidae	Bombini	1	1	0	1	1	1
SRR11448239	Bombus terrestris	Obligately Eusocial	Female	whole body (pool of 3)	United Kingdom	Europe	PRJNA615177	Araujo et al 2021	2021	NA	Paired	CDNA	Illumina HiSeq	Apidae	Bombini	1	1	0	1	1	1
SRR11448240	Bombus terrestris	Obligately Eusocial	Female	whole body (pool of 3)	United Kingdom	Europe	PRJNA615177	Araujo et al 2021	2021	NA	Paired	CDNA	Illumina HiSeq	Apidae	Bombini	1	1	0	1	1	1
SRR11448241	Bombus terrestris	Obligately Eusocial	Female	whole body (pool of 3)	United Kingdom	Europe	PRJNA615177	Araujo et al 2021	2021	NA	Paired	CDNA	Illumina HiSeq	Apidae	Bombini	1	1	0	1	1	1
SRR13769018	Bombus terrestris	Obligately Eusocial	Unknown	pooled whole bodies (239)	Scotland	Europe	PRJNA704259	Pascall et al 2021	2021	NA	Paired	RT-PCR	MGI	Apidae	Bombini	1	1	0	1	0	0
SRR13769019	Bombus terrestris	Obligately Eusocial	Unknown	pooled whole bodies (239)	Scotland	Europe	PRJNA704259	Pascall et al 2021	2021	NA	Paired	RT-PCR	MGI	Apidae	Bombini	1	1	1	1	1	1
SRR2396633	Bombus terrestris	Obligately Eusocial	Queen	abdomen with fat bodies	Israel	Asia	PRJNA295976	Amsalen et al 2015	2015	NA	Single	CDNA	Illumina Genome Analyzer	Apidae	Bombini	0	0	1	0	1	1
SRR2396644	Bombus terrestris	Obligately Eusocial	Queen	abdomen with fat bodies	Israel	Asia	PRJNA295976	Amsalen et al 2015	2015	NA	Single	CDNA	Illumina Genome Analyzer	Apidae	Bombini	0	0	1	0	1	1
SRR2396653	Bombus terrestris	Obligately Eusocial	Queen	abdomen with fat bodies	Israel	Asia	PRJNA295976	Amsalen et al 2015	2015	NA	Single	CDNA	Illumina Genome Analyzer	Apidae	Bombini	1	0	1	1	0	0
SRR2396654	Bombus terrestris	Obligately Eusocial	Queen	abdomen with fat bodies	Israel	Asia	PRJNA295976	Amsalen et al 2015	2015	NA	Single	CDNA	Illumina Genome Analyzer	Apidae	Bombini	0	0	0	0	1	1
SRR2396655	Bombus terrestris	Obligately Eusocial	Queen	abdomen with fat bodies	Israel	Asia	PRJNA295976	Amsalen et al 2015	2015	NA	Single	CDNA	Illumina Genome Analyzer	Apidae	Bombini	0	0	1	0	1	1
SRR3383868	Bombus terrestris	Obligately Eusocial	Female	head and abdomen (pooled 5 queens)	Belgium	Europe	PRJNA318490	Schoonvaere et al 2016	2015	NA	Single	CDNA	Ion Torrent	Apidae	Bombini	1	0	1	1	0	0
SRR6148368	Bombus terrestris	Obligately Eusocial	Female	pool of heads and abdomen	Belgium	Europe	PRJNA411946	Schoonvaere et al 2018	2015	April	Paired	RANDOM	Illumina HiSeq	Apidae	Bombini	1	1	0	1	0	0
SRR6148370	Bombus terrestris	Obligately Eusocial	Female	pool of heads and abdomen	Belgium	Europe	PRJNA411946	Schoonvaere et al 2018	2015	April	Paired	RANDOM	Illumina HiSeq	Apidae	Bombini	1	1	1	1	0	0
SRR6148374	Bombus terrestris	Obligately Eusocial	Female	pool of heads and abdomen	Belgium	Europe	PRJNA411946	Schoonvaere et al 2018	2015	April	Paired	RANDOM	Illumina HiSeq	Apidae	Bombini	1	1	0	1	1	1
SRR14567209	Bombus terricola	Obligately Eusocial	Unknown	abdomen	Canada	North America	PRJNA730495	Tsvetkov et al 2021	2021	NA	Paired	CDNA	Illumina HiSeq	Apidae	Bombini	1	1	0	1	0	0
SRR14567210	Bombus terricola	Obligately Eusocial	Unknown	abdomen	Canada	North America	PRJNA730495	Tsvetkov et al 2021	2021	NA	Paired	CDNA	Illumina HiSeq	Apidae	Bombini	1	1	1	1	0	0
SRR14567211	Bombus terricola	Obligately Eusocial	Unknown	abdomen	Canada	North America	PRJNA730495	Tsvetkov et al 2021	2021	NA	Paired	CDNA	Illumina HiSeq	Apidae	Bombini	1	1	0	1	0	0
SRR14567212	Bombus terricola	Obligately Eusocial	Unknown	abdomen	Canada	North America	PRJNA730495	Tsvetkov et al 2021	2021	NA	Paired	CDNA	Illumina HiSeq	Apidae	Bombini	1	1	0	1	0	0
SRR14567213	Bombus terricola	Obligately Eusocial	Unknown	abdomen	Canada	North America	PRJNA730495	Tsvetkov et al 2021	2021	NA	Paired	CDNA	Illumina HiSeq	Apidae	Bombini	1	1	1	1	0	0
SRR14567214	Bombus terricola	Obligately Eusocial	Unknown	abdomen	Canada	North America	PRJNA730495	Tsvetkov et al 2021	2021	NA	Paired	CDNA	Illumina HiSeq	Apidae	Bombini	1	1	1	1	0	0
SRR14567217	Bombus terricola	Obligately Eusocial	Unknown	abdomen	Canada	North America	PRJNA730495	Tsvetkov et al 2021	2021	NA	Paired	CDNA	Illumina HiSeq	Apidae	Bombini	1	1	1	1	0	0
SRR14567218	Bombus terricola	Obligately Eusocial	Unknown	abdomen	Canada	North America	PRJNA730495	Tsvetkov et al 2021	2021	NA	Paired	CDNA	Illumina HiSeq	Apidae	Bombini	1	1	1	1	0	0
SRR14567219	Bombus terricola	Obligately Eusocial	Unknown	abdomen	Canada	North America	PRJNA730495	Tsvetkov et al 2021	2021	NA	Paired	CDNA	Illumina HiSeq	Apidae	Bombini	1	1	1	1	0	0
SRR14567220	Bombus terricola	Obligately Eusocial	Unknown	abdomen	Canada	North America	PRJNA730495	Tsvetkov et al 2021	2021	NA	Paired	CDNA	Illumina HiSeq	Apidae	Bombini	1	1	1	1	0	0
SRR14567221	Bombus terricola	Obligately Eusocial	Unknown	abdomen	Canada	North America	PRJNA730495	Tsvetkov et al 2021	2021	NA	Paired	CDNA	Illumina HiSeq	Apidae	Bombini	1	1	1	1	0	0
SRR14567222	Bombus terricola	Obligately Eusocial	Unknown	abdomen	Canada	North America	PRJNA730495	Tsvetkov et al 2021	2021	NA	Paired	CDNA	Illumina HiSeq	Apidae	Bombini	1	1	1	1	0	0
SRR12527933	Bombus turneri	Obligately Eusocial	Unknown	whole body	China	Asia	PRJNA659133	Sun et al 2021	2016	August	Paired	POLYA	Illumina HiSeq	Apidae	Bombini	1	1	1	1	0	0
SRR12527961	Bombus waltoni	Obligately Eusocial	Unknown	whole body	China	Asia	PRJNA659133	Sun et al 2021	2016	August	Paired	POLYA	Illumina HiSeq	Apidae	Bombini	1	1	1	1	1	1
CA_N_007	Ceratina australensis	Social	Female	abdomen	Australia	Oceania	Unpublished		2019	January	Paired	POLYA	Illumina HiSeq	Apidae	Ceratinini	1	1	1	0	0	0
CA_N_012	Ceratina australensis	Social	Female	abdomen	Australia	Oceania	Unpublished		2019	January	Paired	POLYA	Illumina HiSeq	Apidae	Ceratinini	1	0	0	0	0	0
CA_N_030	Ceratina australensis	Social	Female	abdomen	Australia	Oceania	Unpublished		2019	January	Paired	POLYA	Illumina HiSeq	Apidae	Ceratinini	1	1	1	0	0	0
SRR2915407	Ceratina australensis	Social	Unknown	whole body	Australia	Oceania	PRJNA302035	Rehan et al 2018	2014	December	Paired	CDNA	Illumina HiSeq	Apidae	Ceratinini	1	1	1	1	0	0
SRR2954866	Ceratina australensis	Social	Unknown	whole body	Australia	Oceania	PRJNA302035	Rehan et al 2018	2014	December	Paired	CDNA	Illumina HiSeq	Apidae	Ceratinini	1	1	1	1	0	0
SRR2001766	Dufourea novaeangliae	Solitary	Male	whole body	Canada	North America	PRJNA279825	Kapheim et al 2015	2011	NA	Paired	Other	Illumina HiSeq	Halictidae	Rophitini	0	0	1	1	0	0
SRR1503066	Epeolus variegatus	Solitary	Unknown	whole body	Italy	Europe	PRJNA252262	Peters et al 2017	2011	September	Paired	CDNA	Illumina HiSeq	Apidae	Epeolini	0	0	1	1	0	0
SRR2001621	Eufriesea mexicana	Social	Male	whole body	Mexico	North America	PRJNA279814	Kapheim et al 2015	2011	NA	Paired	Other	Illumina HiSeq	Apidae	Euglossini	1	0	1	0	0	0
SRR12053413	Euglossa dilemma	Social	Female	abdomen	Mexico	North America	PRJNA636137	Seguret et al 2021	2016	March	Paired	PCR	Illumina HiSeq	Apidae	Euglossini	1	0	0	0	0	0
SRR12053415	Euglossa dilemma	Social	Female	abdomen	Mexico	North America	PRJNA636137	Seguret et al 2021	2016	March	Paired	PCR	Illumina HiSeq	Apidae	Euglossini	1	0	1	0	0	0
SRR12053416	Euglossa dilemma	Social	Female	abdomen	Mexico	North America	PRJNA636137	Seguret et al 2021	2016	March	Paired	PCR	Illumina HiSeq	Apidae	Euglossini	1	0	0	0	0	0
SRR12053417	Euglossa dilemma	Social	Female	abdomen	Mexico	North America	PRJNA636137	Seguret et al 2021	2016	March	Paired	PCR	Illumina HiSeq	Apidae	Euglossini	1	1	0	0	0	0
SRR12053427	Euglossa dilemma	Social	Female	abdomen	Mexico	North America	PRJNA636137	Seguret et al 2021	2016	May	Paired	PCR	Illumina HiSeq	Apidae	Euglossini	1	0	1	0	0	0
SRR12053437	Euglossa dilemma	Social	Female	abdomen	Mexico	North America	PRJNA636137	Seguret et al 2021	2017	March	Paired	PCR	Illumina HiSeq	Apidae	Euglossini	1	0	0	0	0	0
SRR1503113	Euglossa dilemma	Social	Unknown	whole body	Florida	North America	PRJNA252310	Peters et al 2017	2012	January	Paired	CDNA	Illumina HiSeq	Apidae	Euglossini	1	1	0	1	0	0
SRR12053407	Euglossa viridissima	Social	Female	abdomen	Mexico	North America	PRJNA636137	Seguret et al 2021	2016	November	Paired	PCR	Illumina HiSeq	Apidae	Euglossini	1	0	0	0	0	0
SRR12053410	Euglossa viridissima	Social	Female	abdomen	Mexico	North America	PRJNA636137	Seguret et al 2021	2017	January	Paired	PCR	Illumina HiSeq	Apidae	Euglossini	1	0	0	0	0	0
SRR12053411	Euglossa viridissima	Social	Female	abdomen	Mexico	North America	PRJNA636137	Seguret et al 2021	2017	February	Paired	PCR	Illumina HiSeq	Apidae	Euglossini	1	1	1	0	0	0
SRR12053412	Euglossa viridissima	Social	Female	abdomen	Mexico	North America	PRJNA636137	Seguret et al 2021	2016	March	Paired	PCR	Illumina HiSeq	Apidae	Euglossini	1	1	0	0	0	0
SRR12053418	Euglossa viridissima	Social	Female	abdomen	Mexico	North America	PRJNA636137	Seguret et al 2021	2016	March	Paired	PCR	Illumina HiSeq	Apidae	Euglossini	0	0	1	1	0	0
SRR12053419	Euglossa viridissima	Social	Female	abdomen	Mexico	North America	PRJNA636137	Seguret et al 2021	2016	March	Paired	PCR	Illumina HiSeq	Apidae	Euglossini	1	1	1	0	0	0
SRR12053420	Euglossa viridissima	Social	Female	abdomen	Mexico	North America	PRJNA636137	Seguret et al 2021	2016	March	Paired	PCR	Illumina HiSeq	Apidae	Euglossini	0	0	1	1	0	0
SRR12053421	Euglossa viridissima	Social	Female	abdomen	Mexico	North America	PRJNA636137	Seguret et al 2021	2016	March	Paired	PCR	Illumina HiSeq	Apidae	Euglossini	1	1	0	0	0	0
SRR12053422	Euglossa viridissima	Social	Female	abdomen	Mexico	North America	PRJNA636137	Seguret et al 2021	2016	March	Paired	PCR	Illumina HiSeq	Apidae	Euglossini	1	1	0	0	0	0
SRR12053423	Euglossa viridissima	Social	Female	abdomen	Mexico	North America	PRJNA636137	Seguret et al 2021	2016	March	Paired	PCR	Illumina HiSeq	Apidae	Euglossini	1	0	0	0	0	0
SRR12053424	Euglossa viridissima	Social	Female	abdomen	Mexico	North America	PRJNA636137	Seguret et al 2021	2016	April	Paired	PCR	Illumina HiSeq	Apidae	Euglossini	1	0	1	0	0	0
SRR12053425	Euglossa viridissima	Social	Female	abdomen	Mexico	North America	PRJNA636137	Seguret et al 2021	2017	March	Paired	PCR	Illumina HiSeq	Apidae	Euglossini	1	0	0	0	0	0
SRR12053426	Euglossa viridissima	Social	Female	abdomen	Mexico	North America	PRJNA636137	Seguret et al 2021	2016	April	Paired	PCR	Illumina HiSeq	Apidae	Euglossini	1	0	1	0	0	0
SRR12053428	Euglossa viridissima	Social	Female	abdomen	Mexico	North America	PRJNA636137	Seguret et al 2021	2016	May	Paired	PCR	Illumina HiSeq	Apidae	Euglossini	1	0	1	0	0	0
SRR12053429	Euglossa viridissima	Social	Female	abdomen	Mexico	North America	PRJNA636137	Seguret et al 2021	2016	June	Paired	PCR	Illumina HiSeq	Apidae	Euglossini	1	0	0	0	0	0
SRR12053430	Euglossa viridissima	Social	Female	abdomen	Mexico	North America	PRJNA636137	Seguret et al 2021	2016	June	Paired	PCR	Illumina HiSeq	Apidae	Euglossini	1	1	0	1	0	0
SRR12053431	Euglossa viridissima	Social	Female	abdomen	Mexico	North America	PRJNA636137	Seguret et al 2021	2016	June	Paired	PCR	Illumina HiSeq	Apidae	Euglossini	1	1	0	0	0	0
SRR12053432	Euglossa viridissima	Social	Female	abdomen	Mexico	North America	PRJNA636137	Seguret et al 2021	2016	July	Paired	PCR	Illumina HiSeq	Apidae	Euglossini	1	1	1	0	0	0
SRR12053435	Euglossa viridissima	Social	Female	abdomen	Mexico	North America	PRJNA636137	Seguret et al 2021	2016	August	Paired	PCR	Illumina HiSeq	Apidae	Euglossini	1	0	1	0	0	0
SRR12053436	Euglossa viridissima	Social	Female	abdomen	Mexico	North America	PRJNA636137	Seguret et al 2021	2017	March	Paired	PCR	Illumina HiSeq	Apidae	Euglossini	1	1	0	0	0	0
SRR13442824	Exoneura spp.	Social	Unknown	whole body	Australia	Oceania	PRJNA687066	Brettell et al 2020	2017	September	Paired	POLYA	BGISEQ	Apidae	Allodapini	0	0	0	1	0	0
SRR2001612	Habropoda laboriosa	Solitary	Male	whole body	Florida	North America	PRJNA279436	Kapheim et al 2015	2011	NA	Paired	Other	Illumina HiSeq	Apidae	Anthophorini	0	0	1	1	0	0
SRR5253659	Halictus sexcinctus	Social	Unknown	whole body	Switzerland	Europe	PRJNA374528	Ballenghien et al 2017	2017	NA	Single	RANDOM	Illumina HiSeq	Halictidae	Halictini	0	0	1	1	0	0
SRR13442813	Lasioglossum spp.	Social	Unknown	whole body	Australia	Oceania	PRJNA687066	Brettell et al 2020	2017	September	Paired	POLYA	BGISEQ	Halictidae	Halictini	0	0	1	1	1	0
SRR13442825	Lasioglossum spp.	Social	Unknown	whole body	Australia	Oceania	PRJNA687066	Brettell et al 2020	2017	September	Paired	POLYA	BGISEQ	Halictidae	Halictini	0	0	1	1	0	0
SRR3948521	Megalopta genalis	Social	Female	whole body	Panama	North America	PRJNA331103	Jones et al 2017	2013	July	Paired	POLYA	Illumina HiSeq	Halictidae	Augochlorini	1	0	0	0	0	0
SRR3948528	Megalopta genalis	Social	Female	whole body	Panama	North America	PRJNA331103	Jones et al 2017	2014	July	Paired	POLYA	Illumina HiSeq	Halictidae	Augochlorini	1	1	0	0	0	0
SRR3948531	Megalopta genalis	Social	Female	whole body	Panama	North America	PRJNA331103	Jones et al 2017	2014	July	Paired	POLYA	Illumina HiSeq	Halictidae	Augochlorini	1	1	0	1	0	0
SRR3948533	Megalopta genalis	Social	Female	whole body	Panama	North America	PRJNA331103	Jones et al 2017	2014	July	Paired	POLYA	Illumina HiSeq	Halictidae	Augochlorini	1	1	1	0	0	0
SRR3948536	Megalopta genalis	Social	Female	whole body	Panama	North America	PRJNA331103	Jones et al 2017	2013	July	Paired	POLYA	Illumina HiSeq	Halictidae	Augochlorini	1	1	1	0	0	0
SRR3948537	Megalopta genalis	Social	Female	whole body	Panama	North America	PRJNA331103	Jones et al 2017	2014	July	Paired	POLYA	Illumina HiSeq	Halictidae	Augochlorini	1	1	1	0	0	0
SRR3948540	Megalopta genalis	Social	Female	whole body	Panama	North America	PRJNA331103	Jones et al 2017	2014	May	Paired	POLYA	Illumina HiSeq	Halictidae	Augochlorini	1	1	0	0	0	0
SRR3948542	Megalopta genalis	Social	Female	whole body	Panama	North America	PRJNA331103	Jones et al 2017	2014	May	Paired	POLYA	Illumina HiSeq	Halictidae	Augochlorini	1	1	1	0	0	0
SRR3948544	Megalopta genalis	Social	Female	whole body	Panama	North America	PRJNA331103	Jones et al 2017	2014	April	Paired	POLYA	Illumina HiSeq	Halictidae	Augochlorini	1	1	1	0	0	0
SRR3948548	Megalopta genalis	Social	Female	whole body	Panama	North America	PRJNA331103	Jones et al 2017	2014	July	Paired	POLYA	Illumina HiSeq	Halictidae	Augochlorini	1	0	1	1	0	0
SRR3948550	Megalopta genalis	Social	Female	whole body	Panama	North America	PRJNA331103	Jones et al 2017	2014	April	Paired	POLYA	Illumina HiSeq	Halictidae	Augochlorini	1	1	1	0	0	0
SRR3948554	Megalopta genalis	Social	Female	whole body	Panama	North America	PRJNA331103	Jones et al 2017	2014	May	Paired	POLYA	Illumina HiSeq	Halictidae	Augochlorini	1	1	1	0	0	0
SRR3948556	Megalopta genalis	Social	Female	whole body	Panama	North America	PRJNA331103	Jones et al 2017	2014	April	Paired	POLYA	Illumina HiSeq	Halictidae	Augochlorini	1	1	1	0	0	0
SRR3948560	Megalopta genalis	Social	Female	whole body	Panama	North America	PRJNA331103	Jones et al 2017	2014	May	Paired	POLYA	Illumina HiSeq	Halictidae	Augochlorini	1	1	1	0	0	0
SRR3948563	Megalopta genalis	Social	Female	whole body	Panama	North America	PRJNA331103	Jones et al 2017	2014	March	Paired	POLYA	Illumina HiSeq	Halictidae	Augochlorini	1	1	1	0	0	0
SRR3948564	Megalopta genalis	Social	Female	whole body	Panama	North America	PRJNA331103	Jones et al 2017	2014	May	Paired	POLYA	Illumina HiSeq	Halictidae	Augochlorini	1	1	1	0	0	0
SRR3948566	Megalopta genalis	Social	Female	whole body	Panama	North America	PRJNA331103	Jones et al 2017	2014	July	Paired	POLYA	Illumina HiSeq	Halictidae	Augochlorini	1	1	0	0	0	0
SRR3948568	Megalopta genalis	Social	Female	whole body	Panama	North America	PRJNA331103	Jones et al 2017	2014	May	Paired	POLYA	Illumina HiSeq	Halictidae	Augochlorini	1	1	1	0	0	0
SRR3948570	Megalopta genalis	Social	Female	whole body	Panama	North America	PRJNA331103	Jones et al 2017	2014	May	Paired	POLYA	Illumina HiSeq	Halictidae	Augochlorini	1	1	0	0	0	0
SRR3948572	Megalopta genalis	Social	Female	whole body	Panama	North America	PRJNA331103	Jones et al 2017	2014	May	Paired	POLYA	Illumina HiSeq	Halictidae	Augochlorini	1	1	1	1	0	0
SRR3948575	Megalopta genalis	Social	Female	whole body	Panama	North America	PRJNA331103	Jones et al 2017	2014	June	Paired	POLYA	Illumina HiSeq	Halictidae	Augochlorini	1	1	1	0	0	0
SRR3948577	Megalopta genalis	Social	Female	whole body	Panama	North America	PRJNA331103	Jones et al 2017	2014	July	Paired	POLYA	Illumina HiSeq	Halictidae	Augochlorini	1	1	1	1	0	0
SRR1503133	Nomada lathburiana	Solitary	Female	whole body	Germany	Europe	PRJNA252330	Peters et al 2017	2011	April	Paired	CDNA	Illumina HiSeq	Apidae	Nomadini	0	0	1	1	0	0
SRR2895245	Osmia bicornis	Solitary	Female	whole body	Germany	Europe	PRJNA285788	Beadle et al 2019	2016	May	Paired	POLYA	Illumina HiSeq	Megachilidae	Osmiini	1	1	1	0	0	0
SRR2895246	Osmia bicornis	Solitary	Female	whole body	Germany	Europe	PRJNA285788	Beadle et al 2019	2016	May	Paired	POLYA	Illumina HiSeq	Megachilidae	Osmiini	1	1	1	0	0	0
SRR2895247	Osmia bicornis	Solitary	Female	whole body	Germany	Europe	PRJNA285788	Beadle et al 2019	2016	May	Paired	POLYA	Illumina HiSeq	Megachilidae	Osmiini	1	1	1	0	0	0
SRR2895248	Osmia bicornis	Solitary	Female	whole body	Germany	Europe	PRJNA285788	Beadle et al 2019	2016	May	Paired	POLYA	Illumina HiSeq	Megachilidae	Osmiini	1	1	1	0	0	0
SRR2895249	Osmia bicornis	Solitary	Male	whole body	Germany	Europe	PRJNA285788	Beadle et al 2019	2016	May	Paired	POLYA	Illumina HiSeq	Megachilidae	Osmiini	1	1	1	0	0	0
SRR2895250	Osmia bicornis	Solitary	Male	whole body	Germany	Europe	PRJNA285788	Beadle et al 2019	2016	May	Paired	POLYA	Illumina HiSeq	Megachilidae	Osmiini	1	1	1	0	0	0
SRR2895251	Osmia bicornis	Solitary	Male	whole body	Germany	Europe	PRJNA285788	Beadle et al 2019	2016	May	Paired	POLYA	Illumina HiSeq	Megachilidae	Osmiini	1	1	1	1	0	0
SRR6148379	Osmia bicornis	Solitary	Female	pool of heads and abdomen	Belgium	Europe	PRJNA411946	Schoonvaere et al 2018	2015	May	Paired	RANDOM	Illumina HiSeq	Megachilidae	Osmiini	1	1	1	1	1	1
SRR3383870	Osmia cornuta	Solitary	Female	head and abdomen (pooled 5 females)	Belgium	Europe	PRJNA318490	Schoonvaere et al 2016	2015	NA	Single	CDNA	Ion Torrent	Megachilidae	Osmiini	0	0	0	0	1	1
SRR6148364	Osmia cornuta	Solitary	Female	pool of heads and abdomen	Belgium	Europe	PRJNA411946	Schoonvaere et al 2018	2015	April	Paired	RANDOM	Illumina HiSeq	Megachilidae	Osmiini	1	1	1	1	1	1
SRR6148371	Osmia cornuta	Solitary	Female	pool of heads and abdomen	Belgium	Europe	PRJNA411946	Schoonvaere et al 2018	2015	April	Paired	RANDOM	Illumina HiSeq	Megachilidae	Osmiini	1	1	1	1	1	1
SRR6148375	Osmia cornuta	Solitary	Female	pool of heads and abdomen	Belgium	Europe	PRJNA411946	Schoonvaere et al 2018	2015	April	Paired	RANDOM	Illumina HiSeq	Megachilidae	Osmiini	1	1	0	0	0	0
SRR11426431	Tetragonisca angustula	Obligately Eusocial	Female	whole body (pool of 6)	Brazil	South America	PRJNA615177	Araujo et al 2021	2021	NA	Paired	CDNA	Illumina HiSeq	Apidae	Meliponini	1	1	1	0	0	0
SRR11426432	Tetragonisca angustula	Obligately Eusocial	Female	whole body (pool of 6)	Brazil	South America	PRJNA615177	Araujo et al 2021	2021	NA	Paired	CDNA	Illumina HiSeq	Apidae	Meliponini	1	1	1	1	0	0
SRR11426433	Tetragonisca angustula	Obligately Eusocial	Female	whole body (pool of 6)	Brazil	South America	PRJNA615177	Araujo et al 2021	2021	NA	Paired	CDNA	Illumina HiSeq	Apidae	Meliponini	1	1	0	0	0	0
SRR11440494	Tetragonisca angustula	Obligately Eusocial	Female	whole body (pool of 6)	Brazil	South America	PRJNA615177	Araujo et al 2021	2021	NA	Paired	CDNA	Illumina HiSeq	Apidae	Meliponini	1	0	0	0	0	0
SRR11440495	Tetragonisca angustula	Obligately Eusocial	Female	whole body (pool of 6)	Brazil	South America	PRJNA615177	Araujo et al 2021	2021	NA	Paired	CDNA	Illumina HiSeq	Apidae	Meliponini	1	1	0	1	0	0
SRR11440496	Tetragonisca angustula	Obligately Eusocial	Female	whole body (pool of 6)	Brazil	South America	PRJNA615177	Araujo et al 2021	2021	NA	Paired	CDNA	Illumina HiSeq	Apidae	Meliponini	1	1	1	1	1	0
SRR13442818	Tetragonula carbonaria	Obligately Eusocial	Unknown	whole body	Australia	Oceania	PRJNA687066	Brettell et al 2020	2017	September	Paired	POLYA	BGISEQ	Apidae	Meliponini	1	1	0	1	0	0
SRR13442830	Tetragonula carbonaria	Obligately Eusocial	Unknown	whole body	Australia	Oceania	PRJNA687066	Brettell et al 2020	2017	September	Paired	POLYA	BGISEQ	Apidae	Meliponini	0	0	1	1	0	0
