# Supplementary material for: Influence of social lifestyles on host–microbe symbioses in the bees
Source: Ecol Evol. 2023 Nov 2;13(11):e10679. doi: 10.1002/ece3.10679 (PMC10620586; doi:10.1002/ece3.10679)
Supplement: Supplementary file 2 — Table S2. [file ECE3-13-e10679-s003.xlsx]

## Sheet: Sheet1
Species	n	Genome Species	Assembly	GenBank	Reference
Andrena spp.	4	Andrena dorsata	iyAndDors1.1	GCA_929108735.1	Darwin Tree of Life Project Consortium, 2022.
Andrena camellia	4	Andrena haemorrhoa	iyAndHaem1.1	GCA_910592295.1	Darwin Tree of Life Project Consortium, 2022.
Andrena cineraria	1	Andrena hattorfiana	iyAndHatt1.1	GCA_944738655.1	Darwin Tree of Life Project Consortium, 2022.
Andrena fulva	1	Andrena haemorrhoa	iyAndHaem1.1	GCA_910592295.1	Darwin Tree of Life Project Consortium, 2022.
Andrena haemorrhoa	2	Andrena haemorrhoa	iyAndHaem1.1	GCA_910592295.1	Darwin Tree of Life Project Consortium, 2022.
Andrena vaga	1	Andrena hattorfiana	iyAndHatt1.1	GCA_944738655.1	Darwin Tree of Life Project Consortium, 2022.
Anthophora plumipes	1	Habropoda laboriosa	ASM126327v1	GCA_001263275.1	Kapheim et al 2015
Apis cerana	5	Apis cerana	ACSNU-2.0	GCA_001442555.1	Park et al 2015
Apis mellifera	87	Apis mellifera	# undergone in CZID pipeline "Bee" host genome
Bombus spp.	1	Bombus terrestris	iyBomTerr1.2	GCA_910591885.2	Darwin Tree of Life Project Consortium, 2022.
Bombus breviceps	1	Bombus breviceps	ASM1482592v1	GCA_014825925.1	Sun et al 2021
Bombus confusus	1	Bombus confusus	ASM1473747v1	GCA_014737475.1	Sun et al 2021
Bombus consobrinus	1	Bombus confusus	ASM1473745v1	GCA_014737475.1	Sun et al 2021
Bombus difficillimus	1	Bombus difficillimus	ASM1473752v1	GCA_014737525.1	Sun et al 2021
Bombus haemorrhoidalis	1	Bombus haemorrhoidalis	ASM1482597v1	GCA_014825975.1	Sun et al 2021
Bombus ignitus	1	Bombus ignitus	ASM1482587v1	GCA_014825875.1	Sun et al 2021
Bombus lucorum	2	Bombus terrestris	iyBomTerr1.2	GCA_910591885.2	Darwin Tree of Life Project Consortium, 2022.
Bombus opulentus	1	Bombus opulentis	ASM1473740v1	GCA_014737405.1	Sun et al 2021
Bombus pascuorum	9	Bombus pascuorum	iyBomPasc1.1	GCA_905332965.1	Darwin Tree of Life Project Consortium, 2022.
Bombus picipes	1	Bombus picipes	ASM1473748v1	GCA_014737485.1	Sun et al 2021
Bombus pyrosoma	7	Bombus pyrosoma	ASM1482585v1	GCA_014825855.1	Sun et al 2021
Bombus rupestris	1	Bombus skorikovi	ASM1473735v1	GCA_014737355.1	Sun et al 2021
Bombus sibiricus	1	Bombus sibiricus	ASM1473750v1	GCA_014737505.1	Sun et al 2021
Bombus soroeensis	1	Bombus soreensis	ASM1473736v1	GCA_014737365.1	Sun et al 2021
Bombus superbus	1	Bombus superbus	ASM1473738v1	GCA_014737385.1	Sun et al 2021
Bombus terrestris	20	Bombus terrestris	iyBomTerr1.2	GCA_910591885.2	Darwin Tree of Life Project Consortium, 2022.
Bombus terricola	12	Bombus terrestris	iyBomTerr1.2	GCA_910591885.2	Darwin Tree of Life Project Consortium, 2022.
Bombus turneri	1	Bombus turneri	ASM1482582v1	GCA_014825825.1	Sun et al 2021
Bombus waltoni	1	Bombus waltoni	ASM1473739v1	GCA_014737395.1	Sun et al 2021
Ceratina australensis	5	Ceratina australensis	Caustv1	GCA_004307685.1	Rehan et al 2018
Dufourea novaeangliae	1	Dufourea novaeangliae	ASM127255v1	GCA_001272555.1	Kapheim et al 2015
Epeolus variegatus	1	Nomada fabriciana	iyNomFabr1.1	GCA_907165295.1	Darwin Tree of Life Project Consortium, 2022.
Eufriesea mexicana	1	Eufriesea mexicana	ASM148370v1	GCA_001483705.1	Kapheim et al 2015
Euglossa dilemma	7	Eufriesea mexicana	ASM148370v1	GCA_001483705.1	Kapheim et al 2015
Euglossa viridissima	20	Eufriesea mexicana	ASM148370v1	GCA_001483705.1	Kapheim et al 2015
Exoneura spp.	1	Exoneura robusta	ASM1945341v1	GCA_019453415.1	Shell et al 2021
Habropoda laboriosa	1	Habropoda laboriosa	ASM126327v1	GCA_001263275.1	Kapheim et al 2015
Halictus sexcinctus	1	Lasioglossum lativentre	iyLasLatv2.1	GCA_916610255.1	Darwin Tree of Life Project Consortium, 2022.
Lasioglossum spp.	2	Lasioglossum lativentre	iyLasLatv2.1	GCA_916610255.1	Darwin Tree of Life Project Consortium, 2022.
Megalopta genalis	22	Megalopta genalis	USU_MGEN_1.2	GCA_011865705.1	Kapheim et al 2020
Nomada lathburiana	1	Nomada fabriciana	iyNomFabr1.1	GCA_907165295.1	Darwin Tree of Life Project Consortium, 2022.
Osmia bicornis	8	Osmia bicornis	iOsmBic2.1	GCA_907164935.1	Darwin Tree of Life Project Consortium, 2022.
Osmia cornuta	4	Osmia bicornis	iOsmBic2.1	GCA_907164935.1	Darwin Tree of Life Project Consortium, 2022.
Tetragonisca angustula	6	Tetragonula mellipes	Tetragonula_mellipes1_1.1	GCA_011634685.1	Unpublished
Tetragonula carbonaria	2	Tetragonula mellipes	Tetragonula_mellipes1_1.1	GCA_011634685.1	Unpublished
