# Supplementary material for: Influence of social lifestyles on host–microbe symbioses in the bees
Source: Ecol Evol. 2023 Nov 2;13(11):e10679. doi: 10.1002/ece3.10679 (PMC10620586; doi:10.1002/ece3.10679)
Supplement: Supplementary file 3 — Table S3. [file ECE3-13-e10679-s006.xlsx]

## Sheet: Sheet1
BACTERIA
PERMANOVA
Permutation test for adonis under reduced model
Terms added sequentially (first to last)
Permutation: free
Number of permutations: 9999
Distance Matrix ~ Sociality + Family + Continent
	DF	SumOfSqs	R2	F	Pr(>F)	Overdispersion
Sociality	2	2.259	0.0279	3.136	0.0002	Non-significant
Continent	5	4.484	0.05538	2.4902	0.0001	Non-significant
Family	2	4.36	0.05385	6.0532	0.0001	Non-significant
Residual	194	69.873	0.8628
Total	203	80.977	1
BETADISPER: SOCIALITY
Homogeneity of multivariate dispersions
No. of Positive Eigenvalues: 103
No. of Negative Eigenvalues: 97
Average distance to median:
O. Eusocial	Social	Solitary
0.6131	0.6124	0.6274
ANOVA
Response: Distances
	DF	SumOfSqs	R2	F	Pr(>F)
Groups	2	0.00442	0.0022095	0.2318	0.7933
Residuals	201	1.91622	0.0095334
BETADISPER: CONTINENT
Homogeneity of multivariate dispersions
No. of Positive Eigenvalues: 103
No. of Negative Eigenvalues: 97
Average distance to median:
Africa	Asia	Europe	North America	Oceania	South America
0.4823	0.6117	0.5875	0.6102	0.6068	0.599
ANOVA
Response: Distances
	DF	SumOfSqs	R2	F	Pr(>F)
Groups	5	0.0908	0.018155	1.0399	0.3954
Residuals	198	3.4569	0.017459
BETADISPER: FAMILY
Homogeneity of multivariate dispersions
No. of Positive Eigenvalues: 103
No. of Negative Eigenvalues: 97
Average distance to median:
Andrenidae	Apidae	Halictidae	Megachilidae
0.6151	0.6086	0.5337	0.5587
ANOVA
Response: Distances
	DF	SumOfSqs	R2	F	Pr(>F)
Groups	3	0.1214	0.040483	1.9982	0.1155
Residuals	200	4.052	0.02026
VIRAL
PERMANOVA
Permutation test for adonis under reduced model
Terms added sequentially (first to last)
Permutation: free
Number of permutations: 9999
Distance Matrix ~ Sociality + Continent
	DF	SumOfSqs	R2	F	Pr(>F)	Overdispersion
Sociality	1	0.507	0.01417	1.215	0.2836	Non-significant
Continent	4	2.305	0.06443	1.381	0.0892	Non-significant
Residual	79	32.959	0.9214
Total	84	35.77	1
BETADISPER: SOCIALITY
Homogeneity of multivariate dispersions
No. of Positive Eigenvalues: 25
No. of Negative Eigenvalues: 19
Average distance to median:
O. Eusocial	Solitary
0.6426	0.5
ANOVA
Response: Distances
	DF	SumOfSqs	R2	F	Pr(>F)
Groups	1	0.07749	0.077492	3.5488	0.06309
Residuals	83	1.81241	0.021836
BETADISPER: CONTINENT
Homogeneity of multivariate dispersions
No. of Positive Eigenvalues: 103
No. of Negative Eigenvalues: 97
Average distance to median:
Africa	Asia	Europe	North America	Oceania	South America
0.4823	0.6117	0.5875	0.6102	0.6068	0.599
ANOVA
Response: Distances
	DF	SumOfSqs	R2	F	Pr(>F)
Groups	5	0.0908	0.018155	1.0399	0.3954
Residuals	198	3.4569	0.017459
EUKARYOTE
PERMANOVA
Permutation test for adonis under reduced model
Terms added sequentially (first to last)
Permutation: free
Number of permutations: 9999
Distance Matrix ~ Sociality + Family + Continent
	DF	SumOfSqs	R2	F	Pr(>F)	Overdispersion
Sociality	2	1.866	0.03209	2.3605	0.0011	Significant
Continent	5	4.085	0.07025	2.0674	0.0002	Significant
Family	3	1.219	0.02096	1.0282	0.4227	Significant
Residual	129	50.977	0.8767
Total	139	58.147	1
BETADISPER: SOCIALITY
Homogeneity of multivariate dispersions
No. of Positive Eigenvalues: 61
No. of Negative Eigenvalues: 62
Average distance to median:
O. Eusocial	Social	Solitary
0.6406	0.5865	0.5646
ANOVA
Response: Distances
	DF	SumOfSqs	R2	F	Pr(>F)
Groups	2	0.09033	0.045163	5.9981	0.003183	**
Residuals	137	1.03155	0.00753
BETADISPER: CONTINENT
Homogeneity of multivariate dispersions
No. of Positive Eigenvalues: 61
No. of Negative Eigenvalues: 62
Average distance to median:
Africa	Asia	Europe	North America	Oceania	South America
0.5396	0.627	0.6441	0.6383	0.6081	0.1038
ANOVA
Response: Distances
	DF	SumOfSqs	R2	F	Pr(>F)
Groups	5	0.86114	0.172228	23.885	<2.2e-16	***
Residuals	134	0.96625	0.007211
BETADISPER: FAMILY
BETADISPER
Homogeneity of multivariate dispersions
No. of Positive Eigenvalues: 61
No. of Negative Eigenvalues: 62
Average distance to median:
Andrenidae	Apidae	Halictidae	Megachilidae
0.456	0.639	0.6088	0.5948
ANOVA
Response: Distances
	DF	SumOfSqs	R2	F	Pr(>F)
Groups	3	0.10899	0.03633	7.1599	0.0001685	***
Residuals	136	0.69008	0.005074
