# Supplementary material for: Influence of social lifestyles on host–microbe symbioses in the bees
Source: Ecol Evol. 2023 Nov 2;13(11):e10679. doi: 10.1002/ece3.10679 (PMC10620586; doi:10.1002/ece3.10679)
Supplement: Supplementary file 4 — Table S4. [file ECE3-13-e10679-s004.xlsx]

## Sheet: Sheet1
SOCIALITY
Factor Level 1	Factor Level 2	pvalue	adj_pvalue
O_Eusocial	Social	0.0063	0.0189	*
O_Eusocial	Solitary	0.5898	0.5898
Social	Solitary	0.3425	0.51375
FAMILY
Factor Level 1	Factor Level 2	pvalue	adj_pvalue
Apidae	Megachilidae	0.0095	0.01425	*
Apidae	Andrenidae	0.2973	0.35676
Apidae	Halictidae	0.0001	0.0004	***
Megachilidae	Andrenidae	0.6234	0.6234
Megachilidae	Halictidae	0.0002	0.0004	***
Andrenidae	Halictidae	0.0002	0.0004	***
CONTINENT
Factor Level 1	Factor Level 2	pvalue	adj_pvalue
Europe	Oceania	0.0011	0.0165	*
Europe	Asia	0.2094	0.3141
Europe	North America	0.1456	0.3141
Europe	Africa	0.7528	0.7528
Europe	South America	0.3049	0.415773
Oceania	Asia	0.1639	0.3141
Oceania	North America	0.1374	0.3141
Oceania	Africa	0.2008	0.3141
Oceania	South America	0.3705	0.4275
Asia	North America	0.0326	0.2445
Asia	Africa	0.0937	0.3141
Asia	South America	0.5599	0.599893
North America	Africa	0.1943	0.3141
North America	South America	0.1593	0.3141
Africa	South America	0.333333	0.416667
