# Supplementary material for: Influence of social lifestyles on host–microbe symbioses in the bees
Source: Ecol Evol. 2023 Nov 2;13(11):e10679. doi: 10.1002/ece3.10679 (PMC10620586; doi:10.1002/ece3.10679)
Supplement: Supplementary file 5 — Table S5. [file ECE3-13-e10679-s005.xlsx]

## Sheet: Sheet1
Microbial Taxa	Sample Category	Prevalence
Gilliamella	Apini	0.790698
Gilliamella	Bombini	0.824561
Gilliamella	Social Non-Corbiculates	0
Gilliamella	Meliponini	0.428571
Gilliamella	Euglossini	0
Gilliamella	Solitary Non-Corbiculates	0.0416667
Snodgrassella	Apini	0.77907
Snodgrassella	Bombini	0.719298
Snodgrassella	Social Non-Corbiculates	0
Snodgrassella	Meliponini	0.714286
Snodgrassella	Euglossini	0
Snodgrassella	Solitary Non-Corbiculates	0.0416667
Bombilactobacillus	Apini	0.662791
Bombilactobacillus	Bombini	0.315789
Bombilactobacillus	Social Non-Corbiculates	0
Bombilactobacillus	Meliponini	0.142857
Bombilactobacillus	Euglossini	0
Bombilactobacillus	Solitary Non-Corbiculates	0.0416667
Lactobacillus: Firm-5	Apini	0.825581
Lactobacillus: Firm-5	Bombini	0.526316
Lactobacillus: Firm-5	Social Non-Corbiculates	0
Lactobacillus: Firm-5	Meliponini	0.857143
Lactobacillus: Firm-5	Euglossini	0
Lactobacillus: Firm-5	Solitary Non-Corbiculates	0
Bifidobacterium	Apini	0.569767
Bifidobacterium	Bombini	0.473684
Bifidobacterium	Social Non-Corbiculates	0
Bifidobacterium	Meliponini	1
Bifidobacterium	Euglossini	0
Bifidobacterium	Solitary Non-Corbiculates	0.125
Frischella	Apini	0.616279
Frischella	Bombini	0.45614
Frischella	Social Non-Corbiculates	0
Frischella	Meliponini	0.285714
Frischella	Euglossini	0
Frischella	Solitary Non-Corbiculates	0.0416667
Parasaccharibacter	Apini	0.104651
Parasaccharibacter	Bombini	0.0701754
Parasaccharibacter	Social Non-Corbiculates	0.222222
Parasaccharibacter	Meliponini	0.142857
Parasaccharibacter	Euglossini	0.0769231
Parasaccharibacter	Solitary Non-Corbiculates	0
Bombella	Apini	0.197674
Bombella	Bombini	0.0701754
Bombella	Social Non-Corbiculates	0.444444
Bombella	Meliponini	0.428571
Bombella	Euglossini	0.0384615
Bombella	Solitary Non-Corbiculates	0
Apibacter	Apini	0.139535
Apibacter	Bombini	0.350877
Apibacter	Social Non-Corbiculates	0
Apibacter	Meliponini	0
Apibacter	Euglossini	0
Apibacter	Solitary Non-Corbiculates	0
Apilactobacillus	Apini	0.337209
Apilactobacillus	Bombini	0.0526316
Apilactobacillus	Social Non-Corbiculates	0.555556
Apilactobacillus	Meliponini	0.142857
Apilactobacillus	Euglossini	0.0384615
Apilactobacillus	Solitary Non-Corbiculates	0
Commensalibacter	Apini	0.523256
Commensalibacter	Bombini	0.0877193
Commensalibacter	Social Non-Corbiculates	0
Commensalibacter	Meliponini	0
Commensalibacter	Euglossini	0
Commensalibacter	Solitary Non-Corbiculates	0.0833333
Bartonella	Apini	0.55814
Bartonella	Bombini	0.0175439
Bartonella	Social Non-Corbiculates	0
Bartonella	Meliponini	0
Bartonella	Euglossini	0
Bartonella	Solitary Non-Corbiculates	0
