# Supplementary material for: Influence of social lifestyles on host–microbe symbioses in the bees
Source: Ecol Evol. 2023 Nov 2;13(11):e10679. doi: 10.1002/ece3.10679 (PMC10620586; doi:10.1002/ece3.10679)
Supplement: Supplementary file 6 — Table S6. [file ECE3-13-e10679-s002.xlsx]

## Sheet: Sheet1
Tribe	Median	Mean	SD
Apini	0	0.004	0.029
Bombini	0	0.002	0.013
Andrenini	0.571	0.57	0.431
Osmiini	< 0.001	0.012	0.02
